# Supplementary material for: Long-Term Monitoring of Bioaerosols in an Environment without UV and Desiccation Stress, an Example from the Cave Postojnska Jama, Slovenia
Source: Microorganisms. 2023 Mar 22;11(3):809. doi: 10.3390/microorganisms11030809 (PMC10053050; doi:10.3390/microorganisms11030809)
Supplement: Supplementary file 1 [file microorganisms-11-00809-s001.zip]

Archive with 1 entries (1 files):
- microorganisms-2273278-supplementary.pdf
